# Supplementary material for: The selection force weakens with age because ageing evolves and not vice versa
Source: Nat Commun. 2022 Feb 3;13:686. doi: 10.1038/s41467-022-28254-3 (PMC8813929; doi:10.1038/s41467-022-28254-3)
Supplement: Supplementary file 4 — Supplementary Code 1 [file 41467_2022_28254_MOESM4_ESM.zip]

Archive with 3 entries (2 files):
- Rcode.Rmd
- __MACOSX/
- __MACOSX/._Rcode.Rmd
