# Supplementary material for: The selection force weakens with age because ageing evolves and not vice versa
Source: Nat Commun. 2022 Feb 3;13:686. doi: 10.1038/s41467-022-28254-3 (PMC8813929; doi:10.1038/s41467-022-28254-3)
Supplement: Supplementary file 4 — Supplementary Code 1 [file 41467_2022_28254_MOESM4_ESM.zip › Rcode.Rmd]

---
title: <center> The selection force weakens with age because ageing evolves and not vice
  versa </center>\

  
  <center> Supplementary Code 1  </center>\
  
author: "Stefano Giaimo and Arne Traulsen"
date: "3/1/2022"
output:
  html_document: default
  word_document: default
  pdf_document: default
---

```{r setup, include=FALSE}
knitr::opts_chunk$set(echo = TRUE)
rm(list = ls())
```
## Introduction

Here, we report the R code that is behind the numerical calculations in the Fig. 1 of the main text and in the figures of the Supplementary Information.
We used R version 3.3.3 on a platform x86_64-apple-darwin13.4.0 (64-bit).
Calculations for this code are based on the assumption that there is a maximum age $\omega$ such that survival beyond this age is impossible,i.e. $p_{\omega}=0$.
This differs from the analytical part of the manuscript, where no maximum age is typically imposed.

## Demographic functions

Here are functions that retrieve the first ($\alpha$) and last ($\omega$) reproductive age, where the last coincides with the maximum attainable age, from the vector of fecundities $m_{1},m_{2},\dots,m_{\omega}$.
It is assumed that, once reproduction begins, it does not cease.

```{r alpha and omega}
# This function returns the first reproductive age by taking as argument a vector of age-specific fecundities
alpha <- function(fecundity) min(which(fecundity > 0))

# This function returns the maximum attainable age (assumed equal to the maximum reproductive age)
# by taking as argument a vector of age-specific survival probabilities
omega <- function(fecundity) length(fecundity)
```

Here are the functions required to compute basic demographic quantities.
First, we have the Leslie matrix built from vectors of age-specific survival $p_{0},p_{1},\dots,p_{\omega-1}$ and age-specific fecundity $m_{1},m_{2},\dots,m_{\omega}$

```{r Leslie}
Leslie.matrix <- function(survival,  # a vector of age-specific survival probabilities
                          fecundity  # a vector of age-specific fecundities
) {
  # computes omega, i.e. the maximum attainable age, as equal to the last reproductive age
  max.age <- length(fecundity)
  # sets an (omega x omega) matrix of zeros
  Lmat <- matrix(0, nrow = max.age, ncol = max.age)
  # fills the first row with the product of fecundity (i.e. number of newborns) times newborn survival to the first
  # age class (i.e. p_{0}m_{1}, p_{0}m_{2},.. , p_{0}m_{omega})
  Lmat[1,] <- (fecundity * survival[1])
  # fills the subdiagonal with survival probabilities from one age class to the next
  # (i.e. p_{1}, p_{2},.., p_{omega-1})
  Lmat[2:max.age, 1:(max.age-1)] <- (diag(max.age-1) * survival[-1])
  # returns the obtained matrix
  return(Lmat)
}
```

Newborn survivorship $l_{j}$, eq. SI.1, up to age $j$:

```{r survivorship}
# This function returns age-specific survivorship (i.e. l_{0}, l_{1},..,l_{omega}) defined 
# as l_{j}=p_{0}p_{1}...p_{j-1} with l_{0}=1. Takes as argument a vector of age-specific survival probabilities
l.j <- function(survival) c(1, cumprod(survival))
```

Stable population geometric growth $\lambda$, in eq.SI.2, for the given survival $p_{0},p_{1},\dots,p_{\omega-1}$ and fecundity $m_{1},m_{2},\dots,m_{\omega}$ schedule from the dominant eigenvalue of the corresponding projection matrix:

```{r lambda}
# This function returns the leading eigenvalue (i.e. geometric growth per time unit in the stable population)
# of the Leslie matrix in its argument
lambda <- function(ppm) max(Re(eigen(ppm, only.values = TRUE)[[1]]))
```

The net reproduction rate in eq. SI.3.

```{r R0}
# This function returns the net reproduction rate for the given survival and fecundity
R0 <- function(survival, fecundity) {sum((l.j(survival = survival)[-1]) * fecundity)}
```

Generation time $T$, eq. SI.4, for the given survival $p_{0},p_{1},\dots,p_{\omega-1}$ and fecundity $m_{1},m_{2},\dots,m_{\omega}$ schedule assuming demographic stationarity ($\lambda=1$):

```{r T}
# This function returns the generation time T from a vector of age-specific survival probabilities
# and a vector of age-specific fecundities. A demographically stationary population (i.e. lambda = 1)
# is assumed
generation.time <- function(survival,  # vector of age-specific survival probabilities
                            fecundity  # vector of age-specific fecundities
                            ) {
  gen.time <- sum((l.j(survival = survival)[-1]) * (1:length(fecundity)) * fecundity)
  return(gen.time)
}
```

A small function to check that survival does not exceed 1 or goes below 0:

```{r survival check}
# checks that the vector of survival probabilities are in the (0,1] interval
well.boundedness <- function(survival) {
  if (all((survival <= 1) & (survival > 0))) {return(TRUE)} else{FALSE}
}
```

and a function to round nicely the tick marks on some plots

```{r rounding labels}

# rounding of numbers for y labels in the plot
# this was found here: https://stackoverflow.com/questions/6461209/how-to-round-up-to-the-nearest-10-or-100-or-x 
roundUpNice <- function(x, nice=c(1,2,4,5,6,8,10)) {
  if(length(x) != 1) stop("'x' must be of length 1")
  10^floor(log10(x)) * nice[[which(x <= 10^floor(log10(x)) * nice)[[1]]]]
}
```

## The maps $f_{\textrm{M}}$ and $f_{\textrm{P}}$, their derivatives and inverses

This function is used to obtain transformations of age-specific fecundity $m_{j}$ or survival $p_{j}$ and the inverse and the derivative of these transformations.
In the analytical part of the manuscript, this corresponds to the transformations $f_{\textrm{M}}$ and $f_{\textrm{P}}$.


```{r f maps}
# This function returns the value of x under the image of a function f, under the image of the inverse of f or
# under the image of the first derivative of f for some choices of f
scale.trait <- function(x,      #  trait value (age-specific fecundity or survival)
                        f,      #  mathematical function mapping either fecundity or survival to where
                        # genetic variation on the trait is assumed additive; this argument takes character values: "x^n", 
                        # "exp(x)", "tan(x)",
                        # "m*arctan^(n)(x)", "(n*sqrt(x))/(1+x)", "m*sin^(n)(x)", "-ln(1-x)", "-ln(-ln(x))"
                        n = 1,  # parameter for the f argument 
                        m = 1,  # parameter for the f argument
                        how    # indicates how to use f, with "f" it applies f directly to x, with "f.inverse" it applies the
                        # inverse of f to x, with "f.prime" it applies the first derivative of f to x
                        ) {
  
  # returns the image of x under f
  if (how == "f") {
    if (f == "x^n") {return(x^n)}
    if (f == "lnx") {return(log(x))}
    if (f == "exp(x)") {return(exp(x))}
    if (f == "tan(x)") {return(tan(x))}
    if (f == "m*arctan^(n)(x)") {return(m*((atan(x))^(n)))}
    if (f == "(n*sqrt(x))/(1+x)") {return((n*sqrt(x))/(1+x))}
    if (f == "m*sin^(n)(x)") {return(m*((sin(x))^(n)))}
    if (f == "-ln(1-x)") {return(-(log(1-(x))))}
    if (f == "-ln(-ln(x))") {return(-(log(-(log(x)))))}
  }
  
  # returns the image of x under the inverse of f
  if (how == "f.inverse") {
    if (f == "x^n") {return(x^(1/n))}
    if (f == "lnx") {return(exp(x))}
    if (f == "exp(x)") {return(log(x))}
    if (f == "tan(x)") {return(atan(x))}
    if (f == "m*arctan^(n)(x)") {return(tan((x/m)^(1/n)))}
    if (f == "(n*sqrt(x))/(1+x)") {return(((((n^2)/2) - (x^2))/(x^2)) - ((n*sqrt(((n/2)^2)-(x^2)))/(x^2)))}
    if (f == "m*sin^(n)(x)") {return(asin((x/m)^(1/n)))}
    if (f == "-ln(1-x)") {return(1-exp(-x))}
    if (f == "-ln(-ln(x))") {return(exp(-(exp(-x))))}
  }
  
  # returns the image of x under the first derivative of f
  if (how == "f.prime") {
    if (f == "x^n") {return(n*x^(n-1))}
    if (f == "lnx") {return(1/x)}
    if (f == "exp(x)") {return(exp(x))}
    if (f == "tan(x)") {return(1/(cos(x))^2)}
    if (f == "m*arctan^(n)(x)") {return(m*(n*((atan(x))^(n-1))/((x^2)+1)))}
    if (f == "(n*sqrt(x))/(1+x)") {return(n*(1-x)/(2*((x+1)^2)*sqrt(x)))}
    if (f == "m*sin^(n)(x)") {return(m*(n*(cos(x))*((sin(x))^(n-1))))}
    if (f == "-ln(1-x)") {return(1/(1-x))}
    if (f == "-ln(-ln(x))") {return(-(1/(x*(log(x)))))}
  }
}

```

and this is the function to retrieve $b$, see eq. SI.126 in the SI, for the case $f_{\textrm{P}}\in\mathscr{F}_{-}^{p}$, the only root of $pf_{\textrm{P}}'(p)$ in $[0,1]$

```{r b as root}
# retrieves the root of d(xg'(x))/dx in the (0,1) interval for a given function g
b.finder <- function(g,      #  mathematical function mapping either survival or fecundity on the scale at which
                     # genetic variation on the trait is assumed additive
                     n = 1,  # parameter for the f argument 
                     m = 1  # parameter for the f argument
                     ) {
  target.g <- function(x, g, n, m) {
    return(x * scale.trait(x = x, f = g, n = n, m = m, how = "f.prime"))
  }
  my.root <- optimize(f = target.g, g = g, n = n, m = m, interval = c(0,1), maximum = TRUE, tol = 0.0000000001)$maximum
  if (my.root < 0.9999999999 ) { return(my.root)} else (return(NA))
}

```

## Evolutionary dynamics

Here is the code to compute the selection gradients, eq. SI.25, on age-specific fecundity or survival under a transformation thereof, i.e. ($f_{\textrm{M}}$ and $f_{\textrm{P}}$)

```{r sel grads}

# this function computes the selection gradient on survival under the assumed transformation
# in a stationary population
sel.grad.surv <- function(survival,  # p_{j} 
                          fecundity, # m_{j}
                          ...) {
  # This Eq. 2b in the main text for ages j=0,1,...,omega-1
  sel.grad <- rev(cumsum(rev( (l.j(survival)[-1]) * fecundity)))
  # and this is Eq. 4b in the main text
  sel.grad <- sel.grad / (survival * scale.trait(x = survival, how = "f.prime", ...))
  # the selection gradient is expressed per time unit by dividing by generation time
  sel.grad <- sel.grad / generation.time(survival=survival, fecundity=fecundity)
  return(sel.grad)}

# this function computes the selection gradient on fecundity at reproductive ages
# under the assumed transformation in a stationary population
sel.grad.fec <- function(survival,  # p_{j} 
                         fecundity, # m_{j}
                         my.alpha,
                         my.omega,
                         ...) {
  # This is Eq. 2a in the main text for ages j=alpha,alpha+1,...,omega
  sel.grad <- (l.j(survival = survival)[-1])[my.alpha:my.omega]
  # and this is Eq. 4a in the main text
  sel.grad <- sel.grad / scale.trait(x = (fecundity[my.alpha:my.omega]), how = "f.prime", ...)
  # the selection gradient is expressed per time unit by dividing by generation time
  sel.grad <- sel.grad / generation.time(survival=survival, fecundity=fecundity)
  return(sel.grad)
}

```

## Dynamical equations

Here is the code for the dynamical equations SI.27 and SI.33 by setting into them a maximum age $\omega$, i.e. $p_{\omega}=0$, so that and age-specific fecundity $m_{j}$ has subscript $j=1,\dots,\omega$ and age-specific survival $p_{j}$ has subscript $j=0,1,\dots,\omega-1$.

```{r dynamics}

# these functions return the selected traits after ecological feedback
# and the selection gradient used to measure selection

# Eq. SI.33
dyn.surv <- function(survival, fecundity, add.genvariance, ...){
  # survival p_{j} is transformed to f_{P}(p_{j})
  selected.traits <- scale.trait(x = survival, how = "f", ...)
  
  # survival change according to the breeder's equation with no covariances and
  # small constant additive genetic variance
  selected.traits <- selected.traits +
    (add.genvariance * sel.grad.surv(survival = survival, fecundity=fecundity, ...))
  
  # survival is transformed back to p_{j}
  selected.traits <- scale.trait(x = selected.traits, how = "f.inverse", ...)
  
  # the survival schedule is scaled to ensure demographic stationarity
  selected.traits <- selected.traits / lambda(Leslie.matrix(survival=selected.traits, fecundity=fecundity))
  
  # the updated, scaled survival is returned with the selection gradient used
  # for the update
  return(selected.traits)
}

# Eq. SI.27
dyn.fec <- function(survival, fecundity, add.genvariance, my.alpha, my.omega, ...){
  # fecundity m_{j} is transformed to f_{M}(m_{j})
  selected.traits <- scale.trait(x = fecundity, how = "f", ...)
  
  # fecundity change according to the breeder's equation with no covariances and
  # small constant additive genetic variance
  selected.traits <- selected.traits[my.alpha:my.omega] +
    (add.genvariance * sel.grad.fec(survival=survival, fecundity = fecundity, my.alpha = my.alpha, my.omega = my.omega, ...))

  # fecundity is transformed back to m_{j}
  selected.traits <- scale.trait(x = selected.traits, how = "f.inverse", ...)

  # zero fecundity at pre-reproductive ages is added
  selected.traits <- c(rep(0,(my.alpha-1)),selected.traits)

  # the fecundity schedule is scaled to ensure demographic stationarity
  selected.traits <- selected.traits / R0(survival = survival, fecundity = selected.traits)

  # the updated, scaled fecundity is returned
  return(selected.traits)
}

```

## Distance of survival from its equilibrium value

This code computes the quantity $(H_{j+1}/H_{j})-\psi_{j}$ used in Figs. SI.4-7.

```{r surv distance}
surv.distance <- function(survival,       # vector of age-specific survival probabilities
                          fecundity,      # vector of age-specific fecundities
                          f,              # mathematical function mapping either survival or fecundity on the scale on which
                          # genetic variation is assumed additive. This argument takes character values: "x^n", 
                          # "exp(x)", "tan(x)",
                          # "m*arctan^(n)(x)", "(n*sqrt(x))/(1+x)", "m*sin^(n)(x)", "-ln(1-x)", "-ln(-ln(x))"
                          n = 1,          # scalar parameter for the f argument 
                          m = 1          # scalar parameter for the f argument
                          ) {
  # computes 
  ratio.H.j <- rev(cumsum(rev( (l.j(survival)[-1]) * fecundity)))
  ratio.H.j <- (ratio.H.j[-1])/(ratio.H.j[-(length(ratio.H.j))])
  
  # computes 
  tilde.x.j <- scale.trait(x = survival, f = f, n = n, m = m, how = "f.prime")
  tilde.x.j <- (survival * tilde.x.j)^2
  tilde.x.j <- (tilde.x.j[-1])/(tilde.x.j[-(length(tilde.x.j))])
  
  # computes 
  distance <- (ratio.H.j - tilde.x.j)
  return(distance)
}
```

## Iterations

Here is the code to iterate dynamical equations SI.27 and SI.33 and possibly keep track of distance from a given survival vector when survival evolves.
Also the initial and final selection gradients are returned and when survival evolves also the initial and final distance from equilibrium as measured by $(H_{j+1}/H_{j})-\psi_{j}$.

```{r iterations}

iterations <- function( what.evolves,   # either "p" (survival) or "m" fecundity
                        initial.conds,  # a list of arguments to be passed on. When what.evolves == "p", the required arguments in the list are survival, fecundity, f, n, m, add.genvariance. When  what.evolves == "m", also the arguments my.alpha and my.omega are required
                        t.max,          # nr of time steps after which the evolutionary simulation stops
                        track.Eudist = c()     # a vector. If what.evolves == "p", a record is kept of the Euclidean
                        # distance of the survival schedule from the given vector at all iteration steps
) {
  my.dat <- initial.conds
  tick <- 0
  Eudistance <- c()
  
  # iterates the evolutionary dynamics t.max times when fecundity evolves
  if (what.evolves == "m") {
    # stores initial fecundity
    initial.fec <- list(initial.fec =  (initial.conds$fecundity)[initial.conds$my.alpha:initial.conds$my.omega])
    # computes the initial selection gradient
    initial.grad <- do.call(what = sel.grad.fec, args = my.dat[names(my.dat) != "add.genvariance"])
    # and scales this gradient so that at its maximum it takes the same value as maximum fecundity
    # on which it was computed
    initial.grad <- list(initial.grad = (initial.grad / max(initial.grad)) * max(my.dat$fecundity))
    
    # iterates the evolutionary dynamics t.max times when fecundity evolves
    
    while (tick < t.max) {
      tick <- tick+1
      my.dat$fecundity <- do.call(what = dyn.fec, args = my.dat)
    }
    
    # computes the final selection gradient
    final.grad <- do.call(what = sel.grad.fec, args = my.dat[names(my.dat) != "add.genvariance"])
    # and scales this gradient so that at its maximum it takes the same value as maximum fecundity
    # on which it was computed
    final.grad <- list(final.grad = ((final.grad / max(final.grad)) * max(my.dat$fecundity)))
    
    my.dat <- c(my.dat,initial.fec)
    names(my.dat)[which(names(my.dat) == "fecundity")] <- "final.fec"
    my.dat$final.fec <- my.dat$final.fec[initial.conds$my.alpha:initial.conds$my.omega]
    
  }
  if (what.evolves == "p") {
    
    # retrieves the b parameter in case the transformation belongs to 
    b.parameter <- list(b.parameter = b.finder(g = initial.conds$f,
                                               n = initial.conds$n,
                                               m = initial.conds$m))
    
    # stores initial survival
    initial.surv <- list(initial.surv = initial.conds$survival)
    
    # stores initial Hdistance
    initial.Hdist <- list(initial.Hdist = (do.call(what = surv.distance, args = my.dat[names(my.dat) != "add.genvariance"])))
    
    # computes the initial selection gradient on it
    initial.grad <- do.call(what = sel.grad.surv, args = my.dat[names(my.dat) != "add.genvariance"])
    # and scales this gradient so that at its maximum it takes the same value as maximum survival
    # on which it was computed
    initial.grad <- list(initial.grad = (initial.grad / max(initial.grad)))
    
    # iterates the evolutionary dynamics t.max times when survival evolves
    
    # without tracking the distance from a given survival vector
    if (is.null(track.Eudist)) {
      while ((tick < t.max) && well.boundedness(my.dat$survival)) {
        tick <- tick+1
        my.dat$survival <- do.call(what = dyn.surv, args = my.dat)
      }} else {
        # tracking the distance from the given survival vector
        Eudistance <- c(dist(rbind(my.dat$survival, track.Eudist),
                             method = "euclidean"))
        while ((tick < t.max) && well.boundedness(my.dat$survival)) {
          tick <- tick+1
          my.dat$survival <- do.call(what = dyn.surv, args = my.dat)
          Eudistance <- c(Eudistance, c(dist(rbind(my.dat$survival, track.Eudist),
                                             method = "euclidean")))}
      }
    
    # computes the final selection gradient
    final.grad <- do.call(what = sel.grad.surv, args = my.dat[names(my.dat) != "add.genvariance"])
    # and scales this gradient so that at its maximum it takes the same value as maximum survival
    # on which it was computed
    final.grad <- list(final.grad = (final.grad / max(final.grad)))
    
    # stores final Hdistance
    final.Hdist <- list(final.Hdist = do.call(what = surv.distance, args = my.dat[names(my.dat) != "add.genvariance"]))
    
    my.dat <- c(my.dat,initial.surv,initial.Hdist,final.Hdist,b.parameter)
    names(my.dat)[which(names(my.dat) == "survival")] <- "final.surv"
  }
  
  my.dat <- c(my.dat,initial.grad,final.grad, list(Eudistance=Eudistance), list(time.steps = tick))
  return(my.dat)
  
}
```

## Equilibria in fecundity

This code computes eq. SI.47 for equilibrium fecundity when $f_{\textrm{M}}(m)=m^{q}$ with $q\neq 1/2$,

```{r fecundity equilibrium}

equilibria.fecundity <- function(survival,       # vector of age-specific survival probabilities
                                 my.alpha,       # age of first reproduction
                                 n = 1          # scalar parameter for the f argument 
){
  # the last reproductive ages is set equal to the maximum attainable age
  my.omega <- length(survival)
  equilibrium <- (((l.j(survival = survival))[-1])[my.alpha:my.omega])^(1/((2*n)-1))
  equilibrium <- equilibrium / sum(equilibrium^(2*n))
  return(equilibrium)
}

```


## Figure 1 Main text

The following code produces Fig. 1 in the main text.
First, we set survival and fecundity values

```{r fig1part1}

# set age specific survival and fecundities
fig1.surv <- c(p0=0.4080022, p1=0.9429080, p2=0.9319916, p3=0.2988377, p4=0.7027462, p5=0.5171666, p6=0.3315871, p7=0.6699969)
fig1.fec <- c(m1=0,m2=0,m3=0.005,m4=0.5,m5=2.5,m6=5,m7 =10,m8 =50)

# computes first and last reproductive age
fig1.alpha <- alpha(fig1.fec)
fig1.omega <- omega(fig1.fec)

# sets the relevant transformations
fig1.funs <- list("x^n", "lnx")

```

and we check that at demographic equilibrium a population with this life history schedule is stationary in size:

```{r fig1part2}

print(lambda(Leslie.matrix(survival = fig1.surv, fecundity = fig1.fec)))
print(R0(survival = fig1.surv, fecundity = fig1.fec))

```

We plot fecundity

```{r fig1part4}

# plots fecundity
plot((fig1.alpha-1):fig1.omega,c(NA,fig1.fec[(fig1.alpha):(fig1.omega)]), type = "o",xaxt = "n", yaxt = "n", lty=1, xlab="", ylab="", pch = 19,col="red", ylim=c(0,50))
axis(side = 1, at = (fig1.alpha-1):(fig1.omega), labels = ((fig1.alpha-1):(fig1.omega)))
axis(side = 2, at = seq(from = 0, to = 50,length.out = 11), labels = seq(from = 0, to = 50,length.out = 11))

```

we compute the corresponding selection gradient

```{r fig1fecgrad}

fig1.sel.grad.fec <- sapply(fig1.funs, function(x) {
  return(sel.grad.fec(f=x, survival = fig1.surv, fecundity = fig1.fec, my.alpha = fig1.alpha, my.omega= fig1.omega, n=1, m=1))},
  simplify= TRUE)
fig1.sel.grad.fec <- apply(fig1.sel.grad.fec, 2, function(x) x/max(x))
fig1.sel.grad.fec <- rbind(matrix(0,nrow = (fig1.alpha-1),ncol = length(fig1.funs)),fig1.sel.grad.fec)
rownames(fig1.sel.grad.fec) <- names(fig1.fec)
colnames(fig1.sel.grad.fec) <- fig1.funs
fig1.sel.grad.fec
```

and we plot it

```{r fig1fecgradplot}
matplot((fig1.alpha-1):fig1.omega,
        rbind(c(NA,NA),fig1.sel.grad.fec[-(1:(fig1.alpha-1)),]),
        pch = c(15,17),
        type = "o", ylim=c(0,1),
        lty= c(3,2),
        xlab="", ylab="",
        col = c("violetred","lightcoral"),
        lwd=1.3
        )
```


Subsequently, we plot survival

```{r fig1part6}
plot((alpha(fig1.fec)):(length(fig1.surv)+1),c(fig1.surv[(alpha(fig1.fec)):(length(fig1.surv))],NA), type = "o", xaxt = "n", yaxt = "n", xlab="", ylab="", pch = 19,col="blue", ylim=c(0,1))
axis(side = 1, at = (alpha(fig1.fec)):(length(fig1.surv)+1), labels = ((alpha(fig1.fec)):(length(fig1.surv)+1))-1)
axis(side = 2, at = seq(from = 0, to = 1,length.out = 6), labels = c("0.0", "0.2", "0.4", "0.6", "0.8", "1.0"))
```

we compute the corresponding selection gradient

```{r fig1survgrad}
fig1.sel.grad.surv <- sapply(fig1.funs, function(x) {
  return(sel.grad.surv(f=x, survival = fig1.surv, fecundity = fig1.fec, n=1, m=1))},
  simplify= TRUE)
fig1.sel.grad.surv <- apply(fig1.sel.grad.surv, 2, function(x) x/max(x))
rownames(fig1.sel.grad.surv) <- names(fig1.surv)
colnames(fig1.sel.grad.surv) <- fig1.funs
fig1.sel.grad.surv
```

and we plot it

```{r fig1survgradplot}
matplot((fig1.alpha-1):fig1.omega,
        rbind(fig1.sel.grad.surv[-(1:(fig1.alpha-1)),],c(NA,NA)),
        pch = c(17,15),
        type = "o", ylim=c(0,1),
        lty= c(3,2),
        xlab="", ylab="",
        col = c("midnightblue","dodgerblue"),
        lwd=1.3
)
```

## Figure SI.1

The following code produces Fig. SI.1 in the SI.
First, we set survival that is shared for both panels **a** and **b**

```{r figSI1commonsurv}
# initial (t=0) age specific survival for both panels
figSI1.surv <- c(0.7, 0.3, 0.4, 0.6, 0.9, 0.6, 0.7, 0.8, 0.78)
names(figSI1.surv) <- c("p0","p1","p2","p3","p4","p5","p6","p7","p8")
```

Then, we set the initial fecundity for panel **a**

```{r figSI1a_fec}
# initial (t=0) age specific fecundities for panel a
figSI1a.fec <- c(0, 0, 2, 4.1, 6.5, 8, 2, 1, 3.5)
figSI1.fecnames <- c("m1","m2","m3","m4","m5","m6","m7","m8","m9")
names(figSI1a.fec) <- figSI1.fecnames


# which are scaled to get a demographically stationary population
figSI1a.fec <- figSI1a.fec / R0(survival = figSI1.surv, fecundity = figSI1a.fec)

# retrieval of first and last reproductive age for both panels
figSI1.alpha <- alpha(figSI1a.fec)
figSI1.omega <- omega(figSI1a.fec)
```

a check:

```{r figSI1a_fec check}
# check that the initial conditions of panel a produce a stationary population
print(lambda(Leslie.matrix(survival = figSI1.surv, fecundity = figSI1a.fec)))
print(R0(survival = figSI1.surv, fecundity = figSI1a.fec))

```

We compute the predicted equilibrium for panel **a** assuming $f_{\textrm{M}}(m)=m^{2}$

```{r figSI1a_eq_fec}
figSI1a.eq <- equilibria.fecundity(survival = figSI1.surv, my.alpha = figSI1.alpha, n= 2)
names(figSI1a.eq) <- (names(figSI1a.fec))[figSI1.alpha:figSI1.omega]
figSI1a.eq
```

a check that equilibrium fecundity for panel **a** with the assumed survival schedule returns a stationary population:

```{r figSI1check2lambda}
print(lambda(Leslie.matrix(survival = figSI1.surv, fecundity = c(rep(0,figSI1.alpha-1),figSI1a.eq) )))
print(R0(survival = figSI1.surv, fecundity = c(rep(0,figSI1.alpha-1),figSI1a.eq)))

```

Then, we set the initial fecundity for panel **b** as equal to the equilibrium value predicted when $f_{\textrm{M}}(m)=m^{1/3}$

```{r figSI1b_initfec}
figSI1b.eq <- equilibria.fecundity(survival = figSI1.surv, my.alpha = figSI1.alpha, n= 1/3)
names(figSI1b.eq) <- (names(figSI1a.fec))[figSI1.alpha:figSI1.omega]
figSI1b.fec <- figSI1b.eq
figSI1b.fec <- c(rep(0,figSI1.alpha-1), figSI1b.fec)
figSI1b.fec
```

a check that equilibrium fecundity for panel **b** with the assumed survival schedule returns a stationary population:

```{r figSI1check3lambda}
print(lambda(Leslie.matrix(survival = figSI1.surv, fecundity = figSI1b.fec)))
print(R0(survival = figSI1.surv, fecundity = figSI1b.fec))

```

Then we set the unperturbed and perturbed versions of the initial fecundity for panel **b**

```{r figSI1b_initfec2}
# the unperturbed case
figSI1bunpert.fec <- figSI1b.fec

# the perturbed case
figSI1bpert.fec <- figSI1bunpert.fec + c(0,0,0.001,-0.001,0.001,-0.001,0.001,-0.001,0.001)
# which requires scaling to ensure demographic stationarity
figSI1bpert.fec <- figSI1bpert.fec / R0(survival = figSI1.surv, fecundity = figSI1bpert.fec)

names(figSI1bunpert.fec) <- figSI1.fecnames
names(figSI1bpert.fec) <- figSI1.fecnames
```

a check that the initial fecundity for the perturbed case and the given survival satisfies demographic stationarity

```{r figSI1check4lambda}
print(lambda(Leslie.matrix(survival = figSI1.surv, fecundity = figSI1bpert.fec)))
print(R0(survival = figSI1.surv, fecundity = figSI1bpert.fec))

```

Finally, we set the additive genetic variance, which differs from one panel to the other, and the total time steps for both panels

```{r figSI1adelta}
# panel a
figSI1.apan.add.gen <- 0.1

# panel b
figSI1.bpan.add.gen <- 0.001

# time (to be set to 10^6 to reproduce fig SI.1)
figSI1.maxtime <- 10

```

We generate the data, initial ($t=0$) and final state ($t=10^{6}$), for panel **a**

```{r figSIa_finaltime}

# the arguments to be passed on to the `iterations` function
figSI1a.args <- list(survival = figSI1.surv,
                     fecundity = figSI1a.fec,
                     my.alpha = figSI1.alpha,
                     my.omega = figSI1.omega,
                     add.genvariance = figSI1.apan.add.gen,
                     f = "x^n",
                     n=2
                     )

# data generation
figSI1a.dat <- iterations(what.evolves = "m", initial.conds = figSI1a.args, t.max=figSI1.maxtime)

# for convenience the theoretically predicted equilibrium is also attached
figSI1a.dat$eq.fec <- figSI1a.eq
figSI1a.dat
```

Subsequently, we generate the data for the panel **b**.

We simulate the evolutionary process, record the initial and final state for the unperturbed case and plot them to generate the upper part of panel **b**.

```{r figSI1b_unpert}
# the arguments to be passed on to the `iterations` function
figSI1bunpert.args <- list(survival = figSI1.surv,
                         fecundity = figSI1bunpert.fec,
                         my.alpha = figSI1.alpha,
                         my.omega = figSI1.omega,
                         add.genvariance = figSI1.bpan.add.gen,
                         f = "x^n",
                         n=1/3
                         )

# data generation
figSI1bunpert.dat <- iterations(what.evolves = "m", initial.conds = figSI1bunpert.args, t.max=figSI1.maxtime)

# for convenience the theoretically predicted equilibrium is also attached
figSI1bunpert.dat$eq.fec <- figSI1b.eq
figSI1bunpert.dat
```

We simulate the evolutionary process, record the initial and final state for the perturbed case and plot them to generate the lower part of panel **b**.

```{r figSI1b_pert}
# the arguments to be passed on to the `iterations` function
figSI1bpert.args <- list(survival = figSI1.surv,
                         fecundity = figSI1bpert.fec,
                         my.alpha = figSI1.alpha,
                         my.omega = figSI1.omega,
                         add.genvariance = figSI1.bpan.add.gen,
                         f = "x^n",
                         n=1/3
                         )

# data generation
figSI1bpert.dat <- iterations(what.evolves = "m", initial.conds = figSI1bpert.args, t.max=figSI1.maxtime)
figSI1bpert.dat$eq.fec <- figSI1b.eq
figSI1bpert.dat
```

We create a function to plot the output of the above simulations

```{r figSI1_plotdynamics}
figSI1.plotfun <- function(z) {

  # sets plotting window
  par(mfrow = c(1, 2))
  par(mar=c(1,3,1.5,1.5), oma=c(1,1,1,1))
  par(las=1)
  ages <- (z$my.alpha):(z$my.omega)

  # sets plotting window
  y1max <- max(z$initial.fec, z$eq.fec)
  plot(x = ages, y = z$initial.fec, ylim = c(0,y1max), xaxt='n', ylab="",xlab="", type="o", pch=19, lwd=2.5, cex=1.5, col="red")
  axis(side = 1, at = ages, labels = ages)
  points(x = ages, y = z$initial.grad,type="o", pch=19, col="black")
  points(x = ages, y = z$eq.fec, pch=4, col="red", lwd=2.5, cex=1.5)

  plot(x = ages, y = z$final.fec, ylim = c(0,y1max), xaxt='n', ylab="",xlab="", type="o",pch=19, lwd=2.5, cex=1.5, col="red")
  axis(side = 1, at = ages, labels = ages)
  points(x = ages, y = z$final.grad, type="o", pch=19, col="black")
  points(x = ages, y = z$eq.fec, pch=4, col="red", lwd=2.5, cex=1.5)
}

```

and we use it to do plot both panels.

``` {r figSI1plots}

# panel a
figSI1.plotfun(z = figSI1a.dat)

# panel b (unperturbed)
figSI1.plotfun(z = figSI1bunpert.dat)

# panel b (perturbed)
figSI1.plotfun(z = figSI1bpert.dat)

```

## Figure SI.3

The following code produces Fig. SI.3 in the SI.
First, we set a function to compute (i) eq. SI.190 with $m_{1}=1.3$ and $m_{2}=4.2$ and a given function $f_{\textrm{P}}(p)$, (ii) the feasible interval in eq. SI.189, (iii)  and the location of $\hat{p}_{0}$,


```{r figSI3dyn}
# dynamics of ln p_{0}
figSI3.Qpzero <- function(m1=1.3, m2=4.2, f="x^n", n=1, m=1) {
    # sets the minimum and maximum values p_{0} can take
    min.p0 <- 1/(m1 + m2)
    max.p0 <- min(1,1/m1)
    # generates the interval [min.p0, max.p0]
    rel.interval <- seq(min.p0, max.p0, length.out = 1000)
    # finds the value p_{0}=p_{1} that satisfies Euler-Lotka equation with \lambda=1 and the given m_{1} and m_{2}
    ageing.lev <- (-m1 + sqrt((m1^2) + (4*m2)))/(2*m2)
    # Equation SI.190
    Qpzero <- function(y) (1-(y*m1))/((y^2) * (scale.trait(x = y, f = f, n=n, m=m, how = "f.prime")^2)) -
      ((y^2) * (m2^2)) / (scale.trait(x = ((1-(y*m1))/(y * m2)), f = f, n=n, m=m, how = "f.prime")^2)
    # reports the generated interval, the result of feeding this interval to Q(pzero) and the point p_{0}=p_{1}
    return(list(interval = rel.interval,
                values = sapply(X = rel.interval, FUN = Qpzero),
                ageing.lev = ageing.lev))
}
```

and a function to plot the output of this function

```{r figSI3plotfun}

# plotting function
figSI3.plotfun <- function(z) {
  y.window <- max(min(z$values[is.finite(z$values)]),-max(z$values[is.finite(z$values)]))
  nice.y <- roundUpNice(abs(y.window))
  y.window <- c(-nice.y, nice.y)
  forticks <- seq(-nice.y,nice.y,length.out = 5)
  plot(NULL, xlim=c(0,1), yaxt='n', ylim=y.window, ylab="", xlab="")
  axis(side = 2, at = forticks, labels = as.character(forticks), las=1)
  rect(xleft = (z$interval)[1],
       xright = (rev(z$interval))[1],
       ybottom = 2 * (-max(z$values[is.finite(z$values)])),
       ytop = 2 * (abs(max(z$values[is.finite(z$values)]))),
       density = NA,
       border = NA,
       col = "gainsboro")
  abline(h = 0, lwd = 2)
  abline(v = z$ageing.lev, lty=2, lwd=2)
  lines(x = z$interval,
        y = z$values,
        type="l",
        col= "dodgerblue",
        lwd= 3)
}

```

We generate the data underlying the figure for each of the different $f_{\textrm{P}}(p)$

```{r figSI3data}
# we set the transformation of survival to be considered
figSI3.funs <- list(list(f = "x^n", n=1),
                    list(f = "exp(x)"),
                    list(f = "m*sin^(n)(x)"),
                    list(f = "-ln(1-x)"),
                    list(f ="(n*sqrt(x))/(1+x)"),
                    list(f = "x^n", n=0.4),
                    list(f = "m*arctan^(n)(x)", n=1/10))

#
figSI3.dat <- sapply(figSI3.funs, function(x) {do.call(what = figSI3.Qpzero, args = x, quote = FALSE)}, simplify = FALSE)
names(figSI3.dat) <- sapply(figSI3.funs, function(x) Reduce(paste, x))
str(figSI3.dat)

```

and we proceed to plot the data

```{r figSI3plot}

# plotting window parameters
par(mar = c(2, 3, 1.5, 1.5))
par(mfrow=c(4,2))

# actual plotting
invisible(capture.output(sapply(X = figSI3.dat, FUN = figSI3.plotfun)))

```

## Figure SI.4

The following code produces Fig. SI.4 in the SI.
We set the initial survival and fecundity, which are the same as in Fig. 1 (main text).

```{r figSI4initialcond1}

# age specific survival and fecundities at t=0  for Fig. 4
figSI4.surv <- fig1.surv
figSI4.fec <- fig1.fec

```

we check for demographic stationarity

```{r figSI4check1}

print(lambda(Leslie.matrix(survival = figSI4.surv, fecundity = figSI4.fec)))
print(R0(survival = figSI4.surv, fecundity = figSI4.fec))

```


Then we set a list with the transformation $f_{\textrm{P}}$ of survival to be considered:


```{r figSI4initialcond2}

# list of functions setting the scale of genetic variance additivity
figSI4.funs <- list("x^n", "tan(x)", "-ln(1-x)", "-ln(-ln(x))")

```

and the parameter $\delta$, i.e. additive genetic variance

```{r figSI4initialcond3}

# additive genetic variance
figSI4.addgen <- 0.001

```

and the number of iterations

```{r figSI4initialcond4}

# number of iterations
figSI4.timemax <- 10

```

we wrap the initial conditions together

```{r figSI4initialcond}

# generates a list of lists. Each list in the list contains all the arguments to pass to the 'iterations' function for a given choice of the scale of genetic variance additivity
figSI4.args <- (replicate(n = length(figSI4.funs), expr = list(survival = figSI4.surv, fecundity =  figSI4.fec, add.genvariance = figSI4.addgen), simplify = FALSE))
figSI4.args <- mapply(function(x,y) {
  z<-x
  z$f <- figSI4.funs[[y]]
  z$n <- 1
  z$m <- 1
  return(z)}, figSI4.args, (1:length(figSI4.funs)), SIMPLIFY = FALSE)
figSI4.args

```

and generate the data

```{r figSI4datagen}

figSI4dat <- sapply(figSI4.args, function(x) iterations(what.evolves = "p", initial.conds = x, t.max = figSI4.timemax), simplify = FALSE)
figSI4dat


```

and this is the code to plot the generated data

```{r figSI4plotfun}

figSI4.plotfun <- function(w) {
  # sets plotting window
  par(mfrow = c( 2, 2))
  par(mar=c(1,7,2,2), oma=c(1,1,1,1))
  par(las=1)
  lapply(X = w, FUN = function(z) {
    
    # ages for the x-axis
    ages <- 0:(length(z$fecundity)-1)
    
    # first reproductive age
    my.alpha <- alpha(z$fecundity)
    
    # b parameter
    if (z$b.parameter < 0.99999) {
      my.b <- z$b.parameter
    } else {
      my.b <- NA
      }
    
    # y-axis limits to plot
    # the final Hdistance
    if (max(abs(z$final.Hdist)) > 0.002) {
      ylim.finalHdist <- roundUpNice(max(abs(z$final.Hdist)))
    } else {
      ylim.finalHdist <- 0.002
    }
    
    # y-axis limits to plot the initial Hdistance
    ylim.initialHdist <- roundUpNice(max(abs(z$initial.Hdist)))
    
    # ticks and marks for the y-axis
    ymarks <- c(0,0.25,0.5,0.75,1)
    ylabels <- ymarks
    
    sapply(list("initial", "final"), function(qx) {
    qx1 <- (parse(text=paste("z$", qx,".surv", sep = "")))
    qx2 <- (parse(text=paste("z$", qx,".grad", sep = "")))
    # to plot the initial and final survival schedule and corresponding selection gradient
    plot(x = ages, y = eval(qx1), ylim = c(0,1.07), col= "dodgerblue3", yaxt='n', ylab="",xlab="", type="o", pch=19)
    axis(side = 2, at = ymarks, labels = ylabels)
    points(x = ages, y = eval(qx2), type="o", pch=19, col="black")
    abline(v=(my.alpha), lty = 2, lwd =1.1)
    abline(h=my.b, lty = 3, lwd =0.8)
    })
    
    sapply(list("initial", "final"), function(qx) {
    # to plot the initial and final Hdistance from equilibrium as measured by (H_{j+1}/H_{j})-\psi_{j}
    qx1 <- (parse(text=paste("z$", qx,".Hdist", sep = "")))
    qx2 <- (parse(text=paste("ylim.", qx,"Hdist", sep = "")))
    plot(x = NA, y = NA, xlim = c(0,max(ages[-length(ages)])), ylim = c(-(eval(qx2)), (eval(qx2))),
         yaxt='n', ylab="",xlab="")
    abline(h=0, lwd =1.5, col="gray")
    abline(v=(my.alpha-1), lty = 2, lwd =1.1)
    points(x = ages[-length(ages)], y = (eval(qx1))[-length(ages)],
         lwd=2.5, pch=4, col="dodgerblue3", cex=1.5)
    axis(side = 2, at = seq(-(eval(qx2)),(eval(qx2)),length.out = 5), labels = seq(-(eval(qx2)),(eval(qx2)),length.out = 5))
    })
  })
}

```

which we use to plot fig SI.4

```{r figSI4plot}

invisible(capture.output(figSI4.plotfun(figSI4dat)))

```

## Figure SI.5

The following code produces Fig. SI.5 in the SI.
We set the initial fecundity, which is the same as in Fig. 1 (main text), and the transformations of survival, additive genetic variance and number of iterations, which are all the same as in Fig.SI.4, as we will use the final life histories obtained for fig. SI.4 as equilibrium life histories.

```{r figSI5initial}

# same fecundity as in figure 1 in the main text
fiSI5.fec <- fig1.fec

# list of transformations of survival to be explored, same as in figure SI.4
figSI5.funs <-figSI4.funs

# additive genetic variance set as in figure SI.4
figSI5.addgen <- figSI4.addgen

# set time steps number for iteration of dynamics, same as in figure SI.4
figSI5.timemax <- figSI4.timemax

```

Then we set eight arbitrary survival vectors to use as different initial conditions.
We scale these vectors to ensure demographic stationarity

```{r figSI5initialsurv}

# initial survival, eight arbitrary vectors (each a column of the matrix)
figSI5.initial.surv <-       matrix(c(0.3179478, 0.6120730, 0.6967453, 0.9212626, 0.6694686, 0.7361180, 0.6688623, 0.7415344,
                                      0.6976234, 0.8905132, 0.7591369, 0.8581839, 0.9919727, 0.4795036, 0.4036046, 0.3334113,
                                      0.9728914, 0.3553209, 0.5040644, 0.4550702, 0.7527766, 0.5861949, 0.7820172, 0.3466484,
                                      0.9982718, 0.5037798, 0.7398745, 0.3232105, 0.7969672, 0.4798922, 0.4634626, 0.7956137,
                                      0.5128790, 0.7943302, 0.3851508, 0.4363288, 0.4357226, 0.6925035, 0.3689811, 0.4804068,
                                      0.3067266, 0.8430266, 0.3558322, 0.8247132, 0.4128196, 0.7281025, 0.7580458, 0.5852789,
                                      0.5918675, 0.4601921, 0.4790252, 0.2533870, 0.3508686, 0.3379402, 0.6579851, 0.7413601,
                                      0.5087131, 0.8714548, 0.6879152, 0.9392723, 0.5378135, 0.4230627, 0.6029530, 0.9084058),
                                    ncol = 8 , nrow=8, byrow=TRUE)

# normalization to ensure demographic stationarity
figSI5.initial.surv <- apply(figSI5.initial.surv, 2, function(x) {
  y <- x/(lambda(Leslie.matrix(survival = x, fecundity = fiSI5.fec)))
  return(y)})

```

a check that the different survival schedules along with the fecundity schedule generate a demographically stationary population.

```{r figSI5check1}

apply(figSI5.initial.surv, 2, function(x) {
return(c(lambda(Leslie.matrix(survival = x, fecundity = fiSI5.fec)),
       R0(survival = x, fecundity = fiSI5.fec)))})


```

We wrap the initial conditions together

```{r figSI5initialcond}

# generates from the above the lists of arguments for the iteration function
figSI5.args <- unlist(apply(figSI5.initial.surv, 2, function(x) {
  sapply(figSI5.funs, function(z) {
    my.list <- list(survival = x,
                    fecundity = fiSI5.fec,
                    f= z,
                    n= 1,
                    m= 1,
                    add.genvariance = figSI5.addgen)
    return(my.list)
  }, simplify = FALSE)
}), recursive = FALSE)
 

```

as we aim to compare the evolving survival schedule with its equilibrium value, we take this to be given by the results of the simulations for fig SI.4

```{r figSI5esteq}

# setting estimated equilibrium for each transformation of survival as given from
# final survival obtained in the simulations for figure SI.4
figSI5.esteqsurv <- sapply(figSI4dat, function(x) return(x$final.surv), simplify = FALSE)
names(figSI5.esteqsurv) <- figSI5.funs

```

Here is the code to plot survival for fig SI.5 

``` {r figSI5plotsurv}
# plot the eight survival vectors in histogram form
# set color palette
surv.col <- colorRampPalette(colors = c("darkblue", "lightskyblue1"))

figSI5.plotsurv <- function(surv.mat) {
  barplot(t(surv.mat), beside=TRUE, col=surv.col(ncol(surv.mat)), ylim = c(0,1.2),xaxt="n", border = NA, yaxt="n",offset = 0.05)
  axis(1, at = 9*(1:8)-4, labels = 0:7)
  axis(2, at = (seq(0,1.1, by=0.2)+0.05), labels = seq(0,1.1, by=0.2))
  box(lty = 1, col = "black")
}

```

Which we use to plot initial survival and generate panel **a** of fig.SI5.

``` {r figSI5plotinitalsurv}

figSI5.plotsurv(figSI5.initial.surv)

```

We generate the data for fig SI.5

```{r figSI5datagen}

figSI5.dat <- sapply(figSI5.args, function(x) {
                      my.iter <- iterations(what.evolves = "p",
                                            initial.conds = x,
                                            t.max = figSI5.timemax,
                                            track.Eudist = unlist(figSI5.esteqsurv[x$f]))
                      }, simplify = FALSE)

```

and we check that the final life histories produce a stationary population

```{r figSI5check2}
# a check
sapply(figSI5.dat, function(x) {
  c(lambda(Leslie.matrix(survival = x$final.surv, fecundity = x$fecundity)),
    R0(survival = x$final.surv, fecundity = x$fecundity))
})

```

We plot them to generate panel **b** of fig. SI5

``` {r figSI5plotfinalsurv}
# plot of final survival for all eight cases under each of the four
# transformations
par(mfrow = c( 2, 2))
par(mar=c(2,2,2,2), oma=c(1,1,1,1))
par(las=1)

invisible(capture.output(sapply(figSI5.funs, function(x) {
      my.dat <- Filter(f = function(w) w$f == x ,figSI5.dat)
      my.dat <- sapply(my.dat, function(w) w$final.surv)
      names(my.dat) <- NULL
      figSI5.plotsurv(my.dat)
      })))
```

and we plot the time series of the Euclidean distance between evolving survival and its equilibrium to generate panel **c** of fig.SI5

``` {r figSI5plotEudist}

par(mfrow = c(2, 2))
par(mar=c(2,2,2,2), oma=c(1,1,1,1))
par(las=1)

invisible(capture.output(sapply(figSI5.funs, function(x) {
  # 
  my.dat <- Filter(f = function(w) w$f == x ,figSI5.dat)
  my.dat <- sapply(my.dat, function(w) w$Eudistance)
  matplot(x = c(NA,seq(1,figSI5.timemax,by=1)),
          y = my.dat,
          ylim = c(0.000001,1),
          log= "x",
          type = "l", lty = 1, lwd = 2, col=surv.col(ncol(my.dat)),
          main = x,
          xlab="",ylab="")
})))

```

## Figure SI.6

The following code produces Fig. SI.6 in the SI.
We set the initial survival and fecundity.

``` {r figSI6initialLH}

# age specific survival and fecundities at t=0  for Fig. SI.6
figSI6.surv <- seq(from=0.2, to=0.24, length.out = 10)
names(figSI6.surv) <- c("p0","p1","p2","p3","p4","p5","p6","p7","p8","p9")
figSI6.fec <- c(0, 0, 0, 0, 0.8, 5, 20, 50, 100, 500)
names(figSI6.fec) <- c("m1","m2","m3","m4","m5","m6","m7","m8","m9","m10")

# normalization of fecundity to ensure demographic stationarity
figSI6.surv <- figSI6.surv / lambda(Leslie.matrix(survival = figSI6.surv, fecundity = figSI6.fec))

```

and we check that this initial condition produces a demographically stationary population

``` {r figSI6check1}

# a check
lambda(Leslie.matrix(survival = figSI6.surv, fecundity = figSI6.fec))
R0(survival = figSI6.surv, fecundity = figSI6.fec)

```

We set the transformations $f_{\textrm{P}}$ of survival to be explored

``` {r figSI6funs}

figSI6.funs <- list(list(f="m*arctan^(n)(x)", n=1, m=1),
                    list(f="m*arctan^(n)(x)", n=2/3, m=3/2),
                    list(f="m*arctan^(n)(x)", n=1/2, m=2),
                    list(f="m*arctan^(n)(x)", n=1/10, m=10))
figSI6.funs
```

and the parameter $\delta$, i.e. additive genetic variance


``` {r figSI6addgen}

# additive genetic variance
figSI6.addgen <- 0.001

```

We wrap up the initial conditions

``` {r figSI6initialconds}

# generates a list of lists. Each list in the list contains all the arguments to pass to the 'iterations' function for a given choice of the scale of genetic variance additivity
figSI6.args <- sapply(figSI6.funs, function(x) {
  my.list <- list(survival = figSI6.surv,
              fecundity = figSI6.fec,
              add.genvariance =figSI6.addgen,
              f = x$f,
              n= x$n,
              m = x$m) 
}, simplify = FALSE)
figSI6.args

```

We generate the data by using a maximum number of iterations to ensure that dynamics are well behaved:

``` {r figSI6dat}

# set total time steps number for iteration of dynamics, a different number for each transformation
figSI6.timemax <- c(10, 10, 33, 18) # c(10^5, 10^5, 33434, 18110)


# data generations
figSI6.dat <- sapply(1:length(figSI6.args), function(x) {
    my.iter <- iterations(what.evolves = "p",
                          initial.conds = figSI6.args[[x]],
                          t.max = figSI6.timemax[x])
}, simplify = FALSE)
figSI6.dat

```

and we check for stationarity

``` {r figSI6check3}

# a check
sapply(figSI6.dat, function(x) {
  c(lambda(Leslie.matrix(survival = x$final.surv, fecundity = x$fecundity)),
    R0(survival = x$final.surv, fecundity = x$fecundity))
})

```

We use the same code as in fig. SI.4 to plot the generated data

``` {r figSI6plot}

# plotting with the same plotting function as fig. SI4
figSI6.plotfun <- figSI4.plotfun
invisible(capture.output(figSI6.plotfun(figSI6.dat)))

```

## Figure SI.7

The following code produces Fig. SI.7 in the SI.
We set the same initial survival and fecundity as in fig. SI.6.

``` {r figSI7initialLH}
# age specific survival and fecundities at t=0  for Fig. SI.7, same as in fig. SI.6
figSI7.surv <- figSI6.surv
figSI7.fec <- figSI6.fec

```

a check for demographic stationarity

``` {r figSI7check1}

# a check
lambda(Leslie.matrix(survival = figSI7.surv, fecundity = figSI7.fec))
R0(survival = figSI7.surv, fecundity = figSI7.fec)

```

we set the parameter $\delta$

``` {r figSI7addgen}

# additive genetic variance
figSI7.addgen <- 0.001

```

and the number of iterations to keep the dynamics well behaved

``` {r figSI7time}
# set total time steps number for iteration of dynamics, a different number for each transformation
figSI7.timemax <- 2797

```

We wrap up the initial conditions

``` {r figSI7initialconds}

# generates a list with all the arguments to pass to the 'iterations' function for a given choice of the scale of genetic variance additivity
figSI7.args <- list(survival = figSI7.surv,
                  fecundity = figSI7.fec,
                  add.genvariance =figSI7.addgen,
                  f = "(n*sqrt(x))/(1+x)",
                  n= 8)
figSI7.args

```

We generate the data

``` {r figSI7dat}

# data generations
figSI7.dat <- iterations(what.evolves = "p",
                        initial.conds = figSI7.args,
                        t.max = figSI7.timemax)
figSI7.dat

```

a check that the final life history is demographically stationary

``` {r figSI7check2}

# a check
lambda(Leslie.matrix(survival = figSI7.dat$final.surv, fecundity = figSI7.dat$fecundity))
R0(survival = figSI7.dat$final.surv, fecundity = figSI7.dat$fecundity)

```

and a plot of the data using the same code as in fig SI.4

``` {r figSI7plot}

# plotting with the same plotting function as fig. SI4
figSI7.plotfun <- figSI4.plotfun
invisible(capture.output(figSI7.plotfun(list(figSI7.dat))))

```
